# Supplementary material for: Species-Specific Responses to Community Density in an Unproductive Perennial Plant Community
Source: PLoS One. 2014 Jul 22;9(7):e102430. doi: 10.1371/journal.pone.0102430 (PMC4106790; doi:10.1371/journal.pone.0102430)
Supplement: Table S3 — Density and biomass estimates for all species in all plots for all years. (XLS) [file pone.0102430.s003.xls]

## Sheet: Field_CDS_Biomass
Table S3. Density and biomass estimates for all species in all plots for all years.
Plot	Density	Fertilizer Treatment	1999 Total Plot Biomass (g/m^2)	2000 Total Plot Biomass (g/m^2)	2001 Total Plot Biomass (g/m^2)	2002 Total Plot Biomass (g/m^2)	1999 Total Plot Biomass (g/m^2) / Plot Density	2000 Total Plot Biomass (g/m^2) / Plot Density	2001 Total Plot Biomass (g/m^2) / Plot Density	2002 Total Plot Biomass (g/m^2) / Plot Density	SpeciesRichness 2002	Evar 2002	Achillea borealis (mean plant mass (g) 2002)	Arctostaphylos uva-ursi (2002 total plot mass (g) /density)	Epilobium angustifolium (mean plant mass (g) 2002)	Festuca altaica (2002 total plot mass (g) /density)	Linnaea borealis (2002 total plot mass (g) /density)	Lupinus arcticus (mean plant mass (g) 2002)	Mertensia paniculata (mean plant mass (g) 2002)	Senecio lugens (mean plant mass (g) 2002)	Solidago multiradiata (mean plant mass (g) 2002)	Achilea borealis (2002 count)	Epilobium angustifolium (2002 count)	Lupinus arcticus (2002 count)	Mertensia paniculata (2002 count)	Senecio lugens (2002 count)	Solidago multiradiata (2002 count)
1	0.0625	2	10.109	25.1037	21.817	66.261	161.744	401.659	349.072	1060.18	8	0.149	0.077	42.08	2.459	169.44	763.36	0.791	1.129	0	0.084	1	1	2	1	0	1
25	0.0625	2	10.1368	23.7496	28.247	84.26	162.189	379.994	451.952	1348.16	8	0.091	0.194	75.2	2.219	600	548.48	0.513	4.334	0.007	0	1	1	2	1	1	0
28	0.0625	0	8.631	9.692	16.217	54.355	138.096	155.072	259.472	869.68	9	0.189	0.279	239.04	0.314	197.44	350.56	1.6095	0.165	0.534	0.654	1	1	2	1	1	1
34	0.0625	1	10.5647	18.3109	30.854	83.298	169.035	292.974	493.664	1332.77	9	0.219	0.718	111.52	3.807	327.36	760.32	0.335	2.42	0.425	0.308	1	1	2	1	1	1
37	0.0625	0	7.6179	9.4962	10.131	28.617	121.886	151.939	162.096	457.872	9	0.228	0.759	63.84	0.183	261.92	93.44	0.222	0.641	0.306	0.084	1	1	2	1	1	1
42	0.0625	0	8.21471	14.2413	21.963	130.371	131.435	227.861	351.408	2085.94	9	0.173	1.498	704.16	0.898	718.08	550.08	1.609	0.572	0.396	0.519	1	1	2	1	1	1
44	0.0625	1	8.5039	11.7105	14.402	83.891	136.062	187.368	230.432	1342.26	9	0.225	0.832	6	3.38	1044.8	168.48	0.595	0.928	1.547	0.404	1	1	1	1	1	1
51	0.0625	2	13.9899	11.0522	10.48	28.08	223.838	176.835	167.68	449.28	7	0.086	0.106	28.32	0	260.48	79.68	0	4.91	0.009	0.025	1	0	0	1	1	1
58	0.0625	1	12.2327	10.504	17.099	96.37	195.723	168.064	273.584	1541.92	9	0.13	0.962	24.368	3.199	286.08	1116.48	0.708	2.143	0.028	0.147	1	1	1	1	1	1
3	0.125	2	22.6433	33.4644	29.444	57.639	181.146	267.715	235.552	461.112	9	0.08	0.409	16.8	4.212	158.08	188.24	0.36	2.5635	0.001	0.602	3	1	3	2	1	1
6	0.125	0	14.3803	30.9959	37.398	175.8	115.042	247.967	299.184	1406.4	9	0.151	0.124333	784.48	0.974	160.08	391.92	0.717333	1.79	0.191	1.47	3	1	3	2	1	1
9	0.125	0	15.1308	13.3435	11.903	56.46	121.046	106.748	95.224	451.68	8	0.103	0.054	0	0.149	158	268.24	0.862333	0.026	0.151	0.105	3	1	3	1	1	1
10	0.125	2	15.9124	22.1571	27.054	48.189	127.299	177.257	216.432	385.512	7	0.362	0.309333	34.8	1.151	233.84	54.56	0	2.5365	0	0.637	3	1	0	2	0	1
17	0.125	1	17.5412	23.619	23.134	94.05	140.33	188.952	185.072	752.4	9	0.239	0.695667	103.36	2.631	330.24	226.16	1.399	0.8165	0.221	0.811	3	1	3	2	1	1
27	0.125	1	14.1979	18.379	26.468	86.2172	113.583	147.032	211.744	689.738	9	0.336	0.466733	39.36	4.525	175.68	307.84	0.768	5.225	1.679	0.499	3	1	3	2	1	1
45	0.125	0	14.1203	18.982	20.961	119.511	112.962	151.856	167.688	956.088	9	0.102	0.160667	86.08	0.078	215.44	594.48	2.101	0.0405	0.445	0.122	3	1	3	2	1	1
48	0.125	2	13.7136	18.6302	15.55	97.799	109.709	149.042	124.4	782.392	8	0.131	0.797667	57.44	4.178	457.984	174.24	1.0595	1.44	0.021	0	3	1	2	2	1	0
54	0.125	1	12.4547	17.2461	17.273	66.931	99.6376	137.969	138.184	535.448	8	0.271	0.562333	19.2	3.719	126.48	291.04	0.246667	2.964	0.267	0	3	1	3	2	1	0
8	0.25	2	27.6488	46.5644	33.631	65.635	110.595	186.258	134.524	262.54	9	0.474	0.621	19.68	1.637	72.52	100.2	0.483429	2.32133	0.525	0.465	5	1	7	3	2	3
12	0.25	1	27.4922	26.7954	35.638	94.066	109.969	107.182	142.552	376.264	9	0.266	0.6566	19.676	0.505	203.72	65.4	0.842857	3.38767	0.186	0.548	5	1	7	3	2	3
14	0.25	2	34.2343	27.8186	27.502	50.747	136.937	111.274	110.008	202.988	9	0.289	0.5346	2.36	4.902	119.96	3.84	0.773143	1.627	0.0835	0.293	5	1	7	3	2	4
35	0.25	2	27.4125	35.7435	38.663	85.882	109.65	142.974	154.652	343.528	9	0.248	0.2904	11.68	2.381	143.32	128.44	0.812571	1.52667	0.106	0.236333	5	1	7	3	2	3
39	0.25	0	29.5349	27.3501	32.725	137.353	118.14	109.4	130.9	549.412	9	0.114	0.0714	26.44	0.187	108.68	371.08	1.35857	0.0336667	0.213	0.074	5	1	7	3	2	3
46	0.25	0	36.0924	30.3736	35.31	168.505	144.37	121.494	141.24	674.02	9	0.148	0.248	74.12	0.109	96.32	465.04	0.822571	0.281	0.3795	0.308667	5	1	7	3	2	3
49	0.25	0	27.9976	30.7334	27.67	97.132	111.99	122.934	110.68	388.528	9	0.309	0.224	9.12	0.688	187.48	141.28	0.524286	0.502	1.627	0.808	5	1	7	3	2	3
52	0.25	1	27.9632	32.8362	35.798	79.362	111.853	131.345	143.192	317.448	9	0.358	0.9488	32.12	1.455	102	105.12	0.781667	1.97367	0.1925	0.785667	5	1	6	3	2	3
62	0.25	1	25.3868	15.1332	17.149	54.474	101.547	60.5328	68.596	217.896	8	0.215	0.1192	2.196	0	179.4	17.12	0.3395	0.2035	0.063	0.316667	5	0	8	2	2	3
13	0.5	1	63.0322	59.1995	42.964	136.093	126.064	118.399	85.928	272.186	9	0.316	0.257545	2.9	2.92	168.76	30.22	0.729286	1.81483	0.14325	0.801333	11	2	14	6	4	6
15	0.5	2	52.2745	55.4777	51.139	144.559	104.549	110.955	102.278	289.118	9	0.412	0.385	28.18	4.839	49.38	140.1	0.718429	1.32217	0.345667	0.528833	10	2	14	6	3	6
16	0.5	1	56.1438	65.6007	65.051	257.235	112.288	131.201	130.102	514.47	9	0.169	0.353636	23.62	2.3255	169.16	275.86	0.956182	0.492	0.06725	0.105833	11	2	11	6	4	6
22	0.5	0	57.459	41.7229	45.968	147.412	114.918	83.4458	91.936	294.824	9	0.358	0.321364	129.92	1.3515	63.64	32.7	1.05286	1.68467	0.3785	0.280333	11	2	14	6	4	6
32	0.5	0	65.3611	71.9868	218.904	473.407	130.722	143.974	437.808	946.814	9	0.169	0.237545	59.6	0.4385	86.8	755.28	0.924	0.273167	0.561	0.222333	11	2	15	6	4	6
36	0.5	2	53.6295	46.3424	49.191	74.119	107.259	92.6848	98.382	148.238	9	0.177	0.422818	3.4	2.6505	48.62	18.32	0.388	2.83867	0.0145	1.084	11	2	14	6	2	6
38	0.5	1	54.4395	74.6141	146.031	299.772	108.879	149.228	292.062	599.544	9	0.377	0.65525	32.94	2.3415	53.62	418.7	1.29262	1.80233	0.6745	0.713333	12	2	13	6	4	6
47	0.5	2	61.2504	61.1348	52.916	94.501	122.501	122.27	105.832	189.002	7	0.437	0.155417	28.16	0	26.16	73.84	0.889786	2.44717	0	0.236	12	0	14	6	0	6
61	0.5	0	57.0012	30.958	38.343	71.479	114.002	61.916	76.686	142.958	9	0.208	0.0360909	18.46	0.5625	29.32	71.76	0.174643	0.872333	0.021	0.4005	11	2	14	6	5	6
2	1	0	109.484	113.478	142.646	200.205	109.484	113.478	142.646	200.205	9	0.266	0.0334545	10.45	1.37775	34.87	124.46	0.484259	0.525071	0.157333	0.194667	22	4	27	14	9	12
5	1	0	104.454	118.909	139.047	186.761	104.454	118.909	139.047	186.761	9	0.344	0.112957	8.58	0.344	61.51	75.54	0.707857	0.645692	0.414222	0.434583	23	4	28	13	9	12
11	1	1	100.797	64.5464	67.296	130.179	100.797	64.5464	67.296	130.179	9	0.316	0.27872	1.34	1.07925	68.76	12.03	0.313474	2.14554	0.081	0.18225	25	4	19	13	9	12
19	1	2	129.105	98.9615	75.304	136.722	129.105	98.9615	75.304	136.722	8	0.496	0.379273	0	1.49075	57.29	26.46	0.729	0.879133	0.392667	0.188417	22	4	27	15	9	12
21	1	0	112.301	86.4832	128.889	295.028	112.301	86.4832	128.889	295.028	9	0.236	0.1725	34.25	0.7595	36.36	192.13	0.646931	0.199231	0.108778	0.260417	22	4	29	13	9	12
26	1	1	106.629	112.344	123.643	121.074	106.629	112.344	123.643	121.074	9	0.471	0.198957	5.36	1.56625	48.84	28.69	0.509667	0.673857	0.159444	0.226083	23	4	27	14	9	12
29	1	1	116.184	129.422	80.108	142.663	116.184	129.422	80.108	142.663	9	0.521	0.219273	7.69	6.18	41.92	29.8	0.24181	1.67546	0.266222	0.371167	22	4	21	13	9	12
41	1	2	107.004	102.553	83.465	204.157	107.004	102.553	83.465	204.157	9	0.543	0.392304	19.52	3.42075	54.44	49.42	0.60764	2.63138	0.2717	0.49625	23	4	25	13	10	12
56	1	2	96.8784	87.8785	74.72	121	96.8784	87.8785	74.72	121	9	0.497	0.227958	21.57	2.58325	39.89	8.17	0.297261	1.71708	0.115333	0.447417	24	4	23	13	9	12
4	2	2	190.741	128.122	89.574	140.637	95.3706	64.0609	44.787	70.3185	9	0.079	0.0686905	4.78	0.601	35.01	2.545	0.215826	1.46544	0.0743333	0.16484	42	7	23	27	3	25
20	2	1	213.809	121.12	118.035	253.501	106.905	60.5602	59.0175	126.751	9	0.46	0.207311	5.68	1.08057	79.33	5.66	0.493982	0.79276	0.259632	0.128731	45	7	55	25	19	26
24	2	1	205.243	205.987	113.423	178.404	102.621	102.993	56.7115	89.202	9	0.354	0.10987	0.795	0.839714	43.84	19.485	0.448855	0.3508	0.187882	0.107542	46	7	55	25	17	24
30	2	0	195.237	89.383	83.181	264.701	97.6187	44.6915	41.5905	132.351	9	0.381	0.123304	4.11	1.593	86.145	13.3	0.393906	0.473667	0.0963333	0.2165	46	8	53	24	18	24
33	2	2	181.242	170.218	117.353	160.121	90.621	85.1088	58.6765	80.0605	9	0.364	0.23932	0.5065	1.53843	23.74	5.875	0.258441	2.30046	0.138538	0.321095	50	7	34	26	13	21
40	2	1	193.461	166.366	157.814	198.904	96.7305	83.1832	78.907	99.452	9	0.411	0.170178	1.209	1.11771	19.81	45.085	0.388429	0.947077	0.187765	0.167885	45	7	49	26	17	26
43	2	2	170.252	158.103	123.426	204.984	85.126	79.0513	61.713	102.492	9	0.348	0.249227	0.912	2.14914	52.635	8.43	0.281353	1.77784	0.2045	0.104958	44	7	17	25	16	24
57	2	0	216.127	127.376	150.156	506.013	108.063	63.6882	75.078	253.006	9	0.239	0.103	45.685	0.57	33.36	140.895	0.724	0.3168	0.133368	0.2066	44	7	58	25	19	25
60	2	0	201.508	128.228	76.223	81.012	100.754	64.1141	38.1115	40.506	9	0.271	0.0647872	4.38	0.601286	9.725	7.955	0.104875	0.79312	0.0078	0.229083	47	7	40	25	15	24
7	999	1	187004	200881	133700	371.566	187.191	201.082	133.834	371.566	9	0.115	0.0729231	213.81	0.890278	67.71	28.64	0.3881	0.5426	0.030375	0.125	13	18	50	45	16	1
18	999	0	246143	63749.1	58490.5	185.557	246.389	63.8129	58.549	185.557	12	0.146	0.0327407	16.34	0.404818	49.94	77.27	0.695382	0.0711429	0.1184	0.0686875	54	22	34	7	45	16
23	999	2	569074	312364	108291	255.257	569.644	312.676	108.399	255.257	9	0.216	0.109094	12.73	1.90007	53.87	17.49	0	0.608627	0	0.115667	32	43	0	126	0	3
31	999	2	253630	253287	97960.9	215.7	253.884	253.541	98.059	215.7	7	0.355	0.177948	52.52	1.49877	6.33	40.05	0	0.536333	0	0	97	57	0	3	0	0
50	999	2	297553	51739.2	84271.6	155.161	297.851	51.791	84.356	155.161	9	0.072	0.0288571	0	0.635118	7.61	1.33	0	0.644293	0.002	0.02525	21	17	0	205	1	4
53	999	1	399162	122516	67954	115.041	399.561	122.638	68.022	0.115156	13	0.131	0	6.19	1.44325	45.02	18.34	0.328278	0.280465	0.0106667	0.118278	0	4	36	43	12	36
55	999	1	411402	98193.2	86035.9	215.668	411.814	98.2915	86.122	215.668	4	0.169	0.0724286	0	0	47.37	7.06	0	0.640896	0	0	14	0	0	250	0	0
59	999	0	69100.1	35890.9	28055.9	104.183	69.1693	35.9269	28.084	104.183	11	0.2	0.049	12.08	0.535333	34.07	41.54	0	0.377333	0.0998	0.176897	13	3	0	3	25	29
63	999	0	862653	139459	91742.2	141.734	863.517	139.598	91.834	141.734	12	0.081	0.121597	0.71	0.0306667	0	0	62.04	18.73	0.284121	0	62	3	1	1	173	0
